# Supplementary material for: Valorization of Fruit and Vegetables Industry By-Streams for 3D Printing—A Review
Source: Foods. 2024 Jul 11;13(14):2186. doi: 10.3390/foods13142186 (PMC11275474; doi:10.3390/foods13142186)
Supplement: Supplementary file 1 [file foods-13-02186-s001.zip]

Archive with 1 entries (1 files):
- foods-3035183-supplementary.pdf
